# Supplementary material for: Psychological Counseling among University Students Worldwide: A Systematic Review
Source: Eur J Investig Health Psychol Educ. 2023 Sep 14;13(9):1831–49. doi: 10.3390/ejihpe13090133 (PMC10528000; doi:10.3390/ejihpe13090133)
Supplement: Supplementary file 1 [file ejihpe-13-00133-s001.zip]

Archive with 3 entries (3 files):
- Supplementary Document S3.pdf
- Supplementary Material Document S1.pdf
- Supplementary Material Document S2.xlsx
