# Supplementary material for: Psychological Counseling among University Students Worldwide: A Systematic Review
Source: Eur J Investig Health Psychol Educ. 2023 Sep 14;13(9):1831–49. doi: 10.3390/ejihpe13090133 (PMC10528000; doi:10.3390/ejihpe13090133)
Supplement: Supplementary file 1 [file ejihpe-13-00133-s001.zip › Supplementary Material Document S2.xlsx]

## Sheet: ANALYTICAL CROSS SECTIONAL
Author	Year	TOPIC	1. Were the criteria for inclusion in the sample clearly defined?	2. Were the study subjects and the setting described in detail?	3. Was the exposure measured in a valid and reliable way?	4. Were objective, standard criteria used for measurement of the condition?	5. Were confounding factors identified?	6. Were strategies to deal with confounding factors stated?	7. Were the outcomes measured in a valid and reliable way?	8. Was appropriate statistical analysis used?	Overall appraisal	Comments	Sample size	Gender (female percentages)	Mean age (SD)	ethnicity	university status	field of study	marital status	type of intervention	lenght of intervention	type of counsellor	Outcome measures	Study Location					TOPIC1	TOPIC2	TOPIC3	TOPIC4	TOPIC5	TOPIC6	TOPIC7
Adebowale et al.,	2011	1.6	Yes	No	Yes	Yes	No	No	Yes	Yes	Include		172 students; 100 members of staff of the university	NA	NA	NA	100 level (1.7%), 200 level (25.6%), 300 level (29%), 400 level (19%), 500 level (55%)	NA	NA	NA	NA	NA	B	Nigeria				Africa	3					1
Bartholomew et al.,	2019	1	Yes	Yes	Yes	No	No	Yes	Yes	Yes	Include		164002 students	62.8%	22.33 years (SD= 5.09)	White 69.9%; African American 9.4%); Hispanic 7.2%); Asian 6.6%); Multiracial 4.6%), American Indian or Alaskan Native 0.4%); Native Hawaiian/Pacific Islander 0.3%	First‐year: 19.9%; second‐year: 20.4%; third‐year: 22.4%; fourth‐year: 21.5%; graduate students:n 14.2%; other: 1.6%			NA	NA	NA	A,C	USA				Asia	4		1	1		1
Biasi et al.,	2017	1	Yes	No	Yes	Yes	No	No	Yes	Yes	Include		184 and 185 students	1	23.58 years (SD= 2.79) and21.22 years (SD=2.36)		NA	NA	NA	NA	NA	NA	A,C	Italy				Europe	8
Bird et al.,	2020	1; 4	No	Yes	Yes	Yes	Yes	Yes	Yes	Yes	Include		538 college students	76.6%	20.21 years (SD = 1.26)	White 65.6%); Hispanic 14.9%; Black 11.5%; Multiethnic 4.8%; Asian 2.0%; American Indian 0.4%; Other 0.7%	Freshman 8.2%, Sophomore 29.9%, Junior 32.0%, Senior 29.9%	NA	NA	NA	NA	NA	B	USA				Oceania	2				1
Bohon et al.,	2016	1	Yes	Yes	Yes	Yes	No	No	Yes	Yes	Include		845 university college students	0.64	On average, 21 years	Most of the participants were European Americans	NA	NA	NA	NA	NA	NA	B	USA				North america	28		2	3	2	3
Bosmajian & Mattson	1980	1	Yes	No	Yes	Yes	Yes	Yes	Yes	Yes	Include		40 students	1	NA	NA	100% undergraduate students	NA	NA	NA	NA	NA	B (predictors of seeking help)	USA				South america
Bourdon et al.,	2020	1	Yes	Yes	Yes	Yes	Yes	Yes	Yes	Yes	Include		3734 students	0.66	19.94 years (SD = 0.55)	Caucasian = 50.06%; Black/African American = 19.21%; Asian = 16.56%; another race = 8.07%; Hispanic/Latino = 6.09%	college sophomores	NA	NA	NA	NA	NA	A,C	USA
Boyce et al.,	1969	1	Yes	Yes	No	No	No	No	Yes	Yes	Include		488 students	NA	NA	NA	NA	NA	NA	NA	NA	NA	C	Canada
Buizza et al.,	2019	1	Yes	Yes	Yes	Yes	No	No	Yes	Yes	Include		121 and 32 students	60.3% and 46.9%	On average, 25 years		On average, 55% bachelor and 455 master's degree	Most of the participants in Medicine and Surgery and Engineering	On average, never married 95%	Psychodynamic model of the Tavistock Clinic	Unclear	External professiona	A,C + dropout	Italy
Buizza et al.,	2022	1	Yes	Yes	Yes	Yes	No	No	Yes	Yes	Include		219 students	57.1%	24.9 years (SD=5.7).		58.4% were studying for a bachelor's degree, 41.6% were studying for a master's degree	41.6% of the sample was enrolled in health area faculties; 58.4% was enrolled in technical area faculties	NA	NA	NA	NA	A,C	Italy
Cadaret et al.,	2019	1	Yes	Yes	Yes	Yes	No	No	Yes	Yes	Include		3303 students	57.2%	26.03 years (SD = 6.78).	European American or White (70.3%), African American/Black ( 14.3%), Asian American/Asian (4.2%), multiracial (3.6%), Middle Eastern/North African (2.7%), Hispanic/Latino (2.7%), Native Hawaiian or Pacific Islander (0.4%), and American Indian/Alaska Native (0.1%)	sophomores (24.1%), juniors (22.8%), seniors (18.8%), freshman/first year (17.6%), graduate- or professional-degree-seeking students (14.4%); non-degree-seeking students (2.2%).		NA	NA	NA	NA	A,C	USA
Carney & Savitz	1980	1	No	No	Yes	Yes	No	No	Yes	Yes	Include		800 students and 400 faculty members	NA	NA	NA	NA	NA	NA	NA	NA	NA	Other (Student and Faculty Perceptions of Student Needs)	USA
Chang & Chang	2004	5	No	Yes	Yes	Yes	Yes	Yes	Yes	Yes	Include		109 international college students	65.14%	23.5 years	18 self-identified as Taiwanese, 39 as Chinese, 31 as Korean, 13 as Japanese, 5 as Filipino, 2 as Vietnamese, and 1 as “other.”	NA	NA	NA	NA	NA	NA	B	USA
D'amico et al.,	2016	1	Yes	Yes	Yes	Yes	No	No	Yes	Yes	Include		107 students	43.9%	18-24	73.8% Caucasian	Undergraduate college students	NA	NA	NA	NA	NA	B	USA
De Vries & Valadez	2018	1	Yes	Yes	Yes	Yes	No	No	Yes	No	Include		86 counselors in training		31.7 years (SD = 9.15)	4.7% were African American, 5.8% were Asian/Pacific Islander, 32.6% were Hispanic/Mexican-American, 48.8% were Caucasian,and 8.1%) described themselves as 'other'.	Master's level	Counseling courses.	NA	NA	NA	NA	A,B	USA
Deane & Todd	2014	1	No	Yes	Yes	Yes	No	No	Yes	Yes	Include		170 students	0.65	40 years (SD = 11.43)	European New Zealanders (86%), 6% Maori and 8% other ethnic groups.	distance education; Bachelor’s degree programs (81%)	non-clinical	NA	NA	NA	NA	B	New Zealand
Dreman et al.,	1977	1	Yes	Yes	Yes	Yes	No	No	Yes	Yes	Include		100 university students	0.63	23.11 years	NA	80 were undergraduate students and 20 weregraduate students.	46 were social-science majors, 33 were humanities majors, and 20 were natural-science majors	NA	NA	NA	NA	B (preferences and expecta-tions about counselors)	Israel
Erdem et al.,	2018	1;4	Yes	Yes	Yes	Yes	No	No	Yes	Yes	Include		480 + 150 students	66.46% and 36.66%	Most of the participants were between 21 and 23 years old	NA	NA	Faculty of education	NA	NA	NA	NA	B (intention of receiving online counseling)	Turkey
Eritsyan et al.,	2021	1	Yes	Yes	Yes	Yes	Yes	Yes	Yes	Yes	Include		1494 (university students n = 824)	82.3%	20.1 years (SD = 1.92)	NA	NA	NA	NA	NA	NA	NA	B,C	Russian
Fandie et al.,	2019	1	Yes	Yes	Yes	Yes	No	No	Yes	Yes	Include		212 students	0.59	Most of the participants had 20-21 years old	Black Sesotho-Setswana-speaking students and White Afrikaans-speaking students	Third-year university students	NA	NA	NA	NA	NA	B	South Africa
Giovazolias et al.,	2010	1	No	Yes	Yes	Yes	No	No	Yes	Yes	Include		312 students	76.5%	19.9 years	NA	1st year students (53.7%), 4th year students (19.3%), 3rd year students (14.4%) and 2nd year students (11.9%)	NA	Most of the students were single, only 1.3% being married	NA	NA	NA	B (Students’ counseling Needs and Attitudes)	Greece
Givens & Tjia	2002	1	Yes	Yes	Yes	Yes	No	No	Yes	Yes	Include		194 students	0.57	75% under age 25	52% Caucasian, 22% Asian American, and 21% underrepresented minorities	First and second year classes	Medical school	NA	NA	NA	NA	B,C	USA
Green et al.,	2003	1	Yes	Yes	Yes	Yes	No	No	Yes	Yes	Include		340 counseling center clients and 138 undergraduate students	0.63	20.1 years (SD=2.4) and 19.9 years (SD= 1.3)	Caucasian 88%	Undergraduates	Arts college	100% and 96% single	NA	NA	NA	A,C	USA
Güneri et al.,	2003	1;6	No	Yes	Yes	Yes	Yes	Yes	No	Yes	Include		599 students an 7 counseling center staff	35.89%	18-25 years	NA	Undergraduate students	23% of the students were from School of Foreign Languages, 5% from College of Architecture, 14% from College of Fine Arts and Sciences, and 10% from College of Economics and Administrative Sciences, 13% from College of Education, 31% from College of Engineering and 4% did not indicate college	NA	NA	NA	One had a doctorate in counseling psychology, one was in the doctoral program in counseling psychology, and one had a master’s degree in clinical psychology	B (counseling needs)	Turkey
House et al.,	2020	1	No	Yes	No	No	No	No	Yes	Yes	Include		1355 students	0.6	NA	77% identified as Caucasian, 11% asAfrican American, 5% as Hispanic/Latino, 5% as multiracial,and 2% as Asian.	33% identified as freshmen, 26% as sophomores, 20% as juniors, 18% as seniors, and 3% as graduate students.		NA	NA	NA	NA	A,C	USA
Jankauskaite et al.,	2021	6	Yes	Yes	Yes	Yes	No	No	Yes	Yes	Include		171 University Counseling Center Therapists	68.4%	36.57 years (SD=9.25)	White (62.0%), Latinx (7.6%), Asian (6.4%), biracial or multiracial (6.4%), Black/African American (4.7%), Native American (1.2%), and other (1.2%).	NA	NA	Most of the participants were married (52.0%) or single/never married (21.1%), while 11.7% were in a domestic part-nership/relationship, 4.1% were divorced, and 0.6% were widowed.	Grief Counseling	NA	A number of theoretical orientations were reported with integrative (56.9%), cognitive-behavioral (28.1%), and humanistic (26.8%) being the most common.	Other (counseling skills)	USA
Kaufman	2006	1	YES	YES	NO	NO	NO	NO	YES	NO	INCLUDE		33 Psychology doctoral students	1	40.52 years	NA	doctoral students	Psychology	in a long-term relationship (84.85%)	NA	NA	NA	a, b, c: perception of stress, perceived need for social support, readiness for counseling	USA
Mallinckrodt et al.	2005	1; 6	YES	YES	NO	NO	unclear	unclear	YES	YES	INCLUDE		93 students, 16 cunsellors	students: 52%; counselors: 59%	21.99 years (SD=4.62)	Asian American/Pacific Islander	counselors: 18%) practicum students, 22% interns, 7% postdoctoral trainees, 4% with less than 5 years postdoctoral experience,and 48% senior staff members with 5 or more years of postgraduate experience	NA	NA	NA	NA	NA	b, c: acculturation and etiology beliefs about typical counseling presenting problems	USA
Markin et al.	2021	1; 6	YES	YES	YES	NO	YES	YES	YES	YES	INCLUDE		154 pregnant clients and 154 matched case–control women seeking counseling	1	20.9 years (SD=1.62)	pregnant women: 4% Asian, 24% African American, 49% European American, 12% Latina, 1% Native American, 1% Pacific Islander, and 9% other	junior students	NA	pregnant women: 58% married or in a serious relationship, and 31% presently lived with family (e.g. spouse, child or relative).	NA	NA	NA	a, b, c: psychological symtpoms, distress, social support, risky behaviours and trauma + counselors perspective	USA
Musso et al.	2022	1	NO	YES	YES	YES	YES	YES	NO	YES	INCLUDE		39,277 students	62.5%	24 years (SD=5)		60.4% bachelor’s degree, 21.2% master’s degree, and 18.4% single-level degree of five to six years (e.g.,Medicine or Primary Education).	59% sociohumanistic degree (e.g., Linguistics, Philosophy, Psychology, SocialSciences), 9.7% medical degree, 24.5 scientific-technological degree (Biology, Physics, Statistics, Mathematics), and 6.7%health degree (e.g.,Rehabilitation, Nursing)	NA	NA	NA	NA	a, b, c: expected activities and target needs and students of university psycological counseling	Italy
Negash et al.	2020	1	YES	YES	YES	NO	YES	YES	YES	YES	INCLUDE		1135 students	39.5%	21.53 years (SD = 2.42)	34.6% Amhara, 15.8% Oromo, 20.9% Wolaita, 8.2% Gurage, 2.4% Tigre, 5.9% Sidama, 3.3% Hadiya, 3.1% Gamogofa, 5.7% Others	undergraduate students (27.7% first-year, 26.6% second-year, 25.9% third-year, 9.8% fourth-year)	NA	82.8% Single, 11.6% In a relation, 3.6% Married but not living together, 1.4% Divorced, 0.6% Married and living together			NA	a, b, c: prevalence of mental health problems, perceived need, barriers and demographic predictors to receive professional mental health care	Ethiopia
Pace et al.	2022	1	NO	NO	YES	NO	NO	NO	YES	YES	INCLUDE		229 students (81 pre pandemic and 148 post-pandemic accesses)	0.7	23.17 years (SD= 3.8)		NA	NA	NA	individual counseling (physical pre pandemic, digital post pandemic)	5 sessions plus a follow-up after 3 months	two psychologists–psychotherapists,one psychoanalytically oriented (ERA) and one with a cognitive-behavioral approach (LA), postgraduate trainees in psychology,and academic researcher	a & c: emotion dysregulation, personality, learning area	Italy
Pérez-Rojas et al.	2017	6	NO	YES	YES	YES	YES	YES	YES	YES	INCLUDE		1,308 clinicians from 84 counseling centers rated the presenting concerns of 53194 clients	clinicians: 69.5%; clients: 64.4%	clinicians: unclear; clients: 22.38 years (SD=5.39)	clinicians: 74.6% White, 8.2% African American/Black, 6.5% Hispanic/Latino/a, 6.1% Asian/Asian American, 3.2% multiracial, and 1.3% “Other” or preferred not to answer; clients: 71.2% White, 9.1% African American/Black, 7.9% Hispanic/Latino/a, 5% Asian/AsianAmerican, 4.4% multiracial, 0.4% American Indian/Alaskan Native, and 0.2% NativeHawaiian/Pacific Islander.	clinicians: 51.8% Ph.D. or a Psy.D.; 38.7% master’s degree, and 5.1% bachelor’s degree; clients: 21.7% first-year students, 20.7% sophomores, 22.6%, 21% seniors, 12.4% graduate students, and 0.6% other/nonstudent.	NA	NA	individual counseling. Specifically, clinicians reported that their work was greatly or very greatly influenced by analytic/psychodynamic frame (32.8%), behavioral theoretical perspectives (35%), cognitive theory (54.4%), humanistic framework (62.5%), systems theory perspective (25.9%).	NA	Further, 67.9% of clinicians reported they were licensed clinicians, and of this sample, 72.1% professional staff members, 13.1% doctoral intern, 8.6% master’s level or doctoral level trainee, 4.1% of postdoctoral position, and 2% “Other"	C: psychological symptoms, suicidality, concerns, demographics	USA
Ponterotto et al.	2001	1	YES	YES	YES	NO	YES	YES	YES	YES	INCLUDE		232 students	57.8%	23.0 years (SD= 7.9)	54.7% Italian American, 45.3% Greek American	25% 3rd year undergraduate (n= 58), 24.6% 4th year undergraduate (n= 57), 22.8% 2nd year undergraduate (n= 53), 10.3% 1st year undergraduate (n= 24), 10.3% graduate (n= 24)	NA	NA	NA	NA	NA	B: attitudes toward counseling, counselors, Help Provider Sources	USA
Rith-Najarian bet al.	2019	1	YES	YES	YES	YES	YES	YES	YES	YES	INCLUDE		Study 1 (n= 651 students) and Study 2 (n = 718 students)	49.6%		Study 1 (73.4% female students (74.5% female of binary-identifying students;) and Study 2 (60.6% under-graduate students, 39.4% graduate and professional students.	43.9% Undergraduate, 56.1% Graduate/professional	0.4% American Indian or Alaskan Native , 24.4% Asian, 6.9% Black Non-Hispnic, 10.3% Hispanic, 0.1% Pacific Isander, 0.1% Two oe more races, 53% White/non-Hispanic,	NA	online program delivered content via e-mails and the website	8-week	not physical counsellor, content delivered via e-mails and the website	a & B	USA
Riva Crugnola	2021	1	NO	YES	YES	NO	NO	NO	YES	YES	INCLUDE		688 students (370 of whom have requested a counseling support and 318 students in the counseling non-attending group)	counseling attending group: 76.5%; counseling non-attending group: 78%	23.1 years (SD= 3.3) , counseling non-attending group: 22.5 years (SD=3)	unclear	counseling attending group: 64% Bachelor’s degree student, 30.3% Master’s degree students, 5.7% Supplementary year students ;counseling non-attending group: 39% Bachelor’s degree student, 56.6% Master’s degree students, 4.4% Supplementary year students	counseling attending group: 61.9% Psychology, 14.3% Human sciences, 10.9% Law and economics, 10.8% Mathematical and physical sciences ;counseling non-attending group: 30.2% Psychology, 27.7% Human sciences, 20.1% Law and economics, 22% Mathematical and physical sciences	counseling attending group: 97% single, 3% Married/living with a partner; counseling non-attending group: 97.5% single, 2.5 % Married/living with a partner	NA	NA	NA	a & c: attachment and psychological symptoms	Italy
Salisbury	1972	1	NO	NO	NO	NO	NO	NO	NO	NO	INCLUDE		398 students	NA	NA	NA	freshman	NA	NA	NA	NA	NA	B: name given to the counseling service and problems students felt appropriate for referral	USA
Sapadin et al.	2021	1	YES	YES	YES	YES	YES	YES	YES	YES	INCLUDE		408 students who received services from a university counseling center	67.9%	20.92 years (SD=4.65)	52.7% (n=215) White, 12.8% (n=52) Hispanic/Latinx, 11.8% (n=48) Black,and 10.0% (n=41) Asian/Pacific Islander, 6.62% (n=26) "other"	115 (28.2%) first-years tudents, 80 (19.6%) isophomores,81 (19.9%) juniors, 61 (15.0%) seniors, 66 (16.2%) graduate students, and 2 (0.5%) other	NA	NA	crisis walk-in session and hospital transports at the counseling center	immediate assistance	physiscal counselor	a,b,c	USA
Schneidler et al.	1942	1	NO	NO	NO	NO	unclear	NO	NO	NO	INCLUDE		unclear	unclear	unclear	unclear	freshman	Science, Literature, Arts, Technology, Agricolture, Forestry, and Honic Economic, General	NA	unclear	unclear	unclear	A, c, d	USA
Sharf & Bishop	1973	1	YES	YES	YES	YES	YES	NO	YES	YES	INCLUDE		1368 students (341 of whom elected counseling within a five-year period)	43.9% females	unclear	unclear	unclear	unclear	NA	unclear	unclear	unclear	a: differences between counseled and not counseled students	USA
Snider	2001	1 ; 5	YES	NO	YES	YES	unclear	unclear	YES	YES	INCLUDE		181 students	NA	NA	29.8% Chinese international students, 27.6% Australian, 42.5% United States				NA	NA	unclear	B: attitudes towards university counseling centres, and the counsellor-client interactions among international and non-international students	Usa and Australia
Snyder et al.	1972	1	NO	YES	NO	NO	NO	NO	NO	YES	INCLUDE		181 students	38.7%	20 years	unclear	unclear	NA	NA	unclear	unclear	unclear	B: attitudes toward counseling, counselors, problems	USA
Solberg et al.	1994	1	YES	YES	NO	YES	YES	YES	YES	YES	INCLUDE		596 students	0.46	20 years	Asian-American: 22.6%Chinese, 23.3% Indian, 23.1% Korean, 18% Filipino, 13% Taiwanese	21% (n = 129) were first-year students, 19% (n =113) were second-year students, 19% (n = 113) were third-yearstudents, 25% (n = 152) were fourth-year students, and 15% (n =88) were graduate students.	NA	NA	NA	NA	NA	a & c: concerns and willingness to seek help	USA
Stewart et al.	1995	1	YES	YES	NA	NA	YES	YES	YES	YES	INCLUDE		140 2-year medical students, 138 students surveyed prior to beginning their first year of medical school, 74 non-medical 2-year university students	2-year medical students: 32.9% first year of medical school: 23.9%; non-medical 2-year university students: 74.3%	unclear	Chinese	2 year, freshman	medical studies, non medical studies	unclear	NA	NA	NA	a, b, c	China
Sue et al.	1975	1 ; 4	YES	NO	NO	NO	NO	NO	unclear	YES	INCLUDE		3053 students	42.3%	NA	7.2% Chinese-Americans, 3.5% Japanese-Americans, Non-Asian students	NA	NA	NA	NA	NA	NA	B: Contacts at the Counseling Center or Psychiatric Service	USA
Tedeschi & Willis	1993	1 ; 4	YES	YES	YES	NO	YES	YES	YES	YES	INCLUDE		114 students:	49.1%	24 years (SD=5)	66 Asian international (i.e. 27 Malysian, 15 Taiwanese, 10 Thai, 9 Korean, 5 Chinese), 48 native Caucasian			NA	NA	NA	NA	B: attitudes toward counseling: sources of help, counselor characteristics and attitudes toward seeking professional psychological help	USA
Thuryrajah et al.	2020	3	YES	YES	YES	NO	NO	NO	NO	NO	INCLUDE		546 students	52.4%	age range 18-31	Malay 62.6%, Chinese 24%, Indian 7.7%, Iban 4.4%, International 0.9%, Other 0.4%	Overall, 154 (28.2%) of the respondents had taken the SPM, 28 (5.1%) had taken the STPM, and 149 (27.3%) were pursuing their degree. The remaining respondents had completed for‐eign programmes or twinning programmes in Malaysia	unclear	97.3% single, 2.7% married	NA	NA	NA	B: attitudes toward counseling: awareness, resources, counsellor, management policy and effectiveness of counseling	Malaysia
Watts et al.	2022	1	YES	YES	YES	YES	NO	NO	YES	YES	INCLUDE		2604 students	65.2%	21.40 years (SD: 4.19)	48.4% White, 21.5% Hispanic/Latino(a), 15.6% African American/Black, 8.0% multiracial, 6.5% Asian orAmerican/ Asian.	freshman (18.4%), sophomore (18.9%), junior (26.2%), and senior (24.4%), while 10.9% were graduate students, 0.2% were non-degree seeking, and 1.0% did not report academic status	NA	58.7% were single; 35.3% were in a committed dating relationship; 4.6% were married, in a civil union, or domestic partnership; 0.6% were divorced/separated, and 0.8% did not report relationship status.	seek for individual counseling	NA	NA	A: mental health of helpseeking students	USA
Zamostny et al.	1981	3	YES	YES	NO	YES	YES	YES	NO	YES	INCLUDE		250 students, 23 counselors	students: 59.6%; counselors: 56.5%	students: 22.3 yars; counselors: 30.9 years	students: 82% white, 10% black, 8% race unrecorded; counselors: 92,3% white, 8,7% black	students: counselors: 12 staff psychologists, 11 predoctoral trainees	NA	NA	individual counseling	NA	NA	A : Expertness of counselors Attractiveness of counsellor Trustworthiness of counsellor	USA
Zarski et al.	1977	3	NO	NO	YES	YES	NO	NO	YES	YES	INCLUDE		99 students, 8 counselors	students unclear, counselors 14.3%	NA	NA	undergraduate students, phd counselors	NA	NA	individual counseling	generally 5 sessions	not oriented counseling	A : client satisfaction, client self-acceptance, clients sociability	USA

## Sheet: COHORT studies
Author	Year	TOPIC	1. Were the two groups similar and recruited from the same population?	2. Were the exposures measured similarly to assign people to both exposed and unexposed groups?	3. Was the exposure measured in a valid and reliable way?	4. Were confounding factors identified?	5. Were strategies to deal with confounding factors stated?	6. Were the groups/participants free of the outcome at the start of the study (or at the moment of exposure)?	7. Were the outcomes measured in a valid and reliable way?	8. Was the follow up time reported and sufficient to be long enough for outcomes to occur?	9. Was follow up complete, and if not, were the reasons to loss to follow up described and explored?	10. Were strategies to address incomplete follow up utilized?	11. Was appropriate statistical analysis used?	Comments	Sample size	Gender (female percentages)	Mean age (SD)	ethnicity	university status	field of study	marital status	type of intervention	lenght of intervention	type of counsellor	Outcome measures	Study Location
Strepparava et al.	2017	1	NO	NO	YES	NO	NO	YES	YES	YES	YES	YES	YES		194 students	68.3%	23.54 (SD=3.95)	Italian	unclear	Educational Science (30.2%), Medicine (36.7%),Mathematics, Physics and Natural Sciences (31.7%), and StatisticalSciences (1.5%	NA	grounded on a cognitive behavioural therapy approach	maximum of 10 weekly or fortnightly sessions, each lasting 60 m	counsellors, all trained in clinical psychology and cognitive behavioural therapy	C: psychological symptoms, emotion regulation	Italy				TOPIC1	TOPIC2	TOPIC3	TOPIC4	TOPIC5	TOPIC6	TOPIC7
Surtees et al.	1998	1 & 3	NA	NA	YES	YES	YES	YES	YES	YES	YES	YES	YES		264 new users students	twice as many females as males entered the study	NA	NA	68% undergraduates, 24% postgraduates, 8% academic or assistant straff and affiliated students	NA	NA	individual counselling	> 4, < 4	physical counselor, counselling center staff members	C: psychological symptoms, change in mental status	UK			Africa
Turner et al.	2000	3	NO	NO	NO	NO	NO	YES	YES	NA	NA	NA	YES		2,365 counseled students, 67,026 general student body	counseling center clients: 65%; other university students: 51%	counseling center clients: 25.9 years, other university students 24.5 years	80% White, 10% member of one of four ethnic minority groups (Hispanic, African American, Native American or Asian American), 10% other (international student, biracial, or unspecified)	freshman (14% of clients, !7% of campus), non-degree-seeking students (1% of clients, 8% of campus), professional students (18% clients, 15% of campus)		NA	individual or group counselling	unclear	counseling center staff	C: four measures of retention (annual, eventual, graduation, and total retention)	USA			Asia
																													Europe	2
																													Oceania
																													North america			1
																													South america

## Sheet: RANDOMIZED CONTROLLED TRIALS
Author	Year	TOPIC	1. Was true randomization used for assignment of participants to	2. Was allocation to treatment groups concealed?	3. Were treatment groups similar at the baseline?	4. Were participants blind to treatment assignment?	5. Were those delivering treatment blind to treatment assignment?	6. Were outcomes assessors blind to treatment assignment?	7. Were treatment groups treated identically other than the intervention of interest?	8. Was follow up complete and if not, were differences between groups in terms of their follow up adequately described and analyzed?	9.Were participants analyzed in the groups to which they were randomized?	10. Were outcomes measured in the same way for treatment groups?	11. Were outcomes measured in a reliable way?	12. Was appropriate statistical analysis used?	13. Was the trial design appropriate, and any deviations from the standard RCT design (individual randomization, parallel groups) accounted for in the conduct and analysis of the trial?	Overall appraisal	Comments	Sample size	Gender distribution	Mean age (SD)	ethnicity	university status	field of study	marital status	type of intervention	lenght of intervention	type of counsellor	Outcome measures	Study Location						TOPIC1	TOPIC2	TOPIC3	TOPIC4	TOPIC5	TOPIC6	TOPIC7
Almahaireh et al.,	2018	3	Yes	Yes	Yes	No	No	No	Yes	Yes	Yes	Yes	Yes	Yes	Yes	Include		30 students	0	18.1 years	NA	First-year students	Faculty of Educational Sciences		Group counseling	16 sessions	Three specialized counselling assistance professors	A	Jordan					Africa
Bendtsen et al.,	2020	3; 4	Yes	Yes	Yes	No	Yes (mobile)	Yes	Yes	Yes	Yes	Yes	Yes	Yes	Yes	Include		348 and 306 students	79.6% and 76.1%	25 and 26 years	NA	NA	NA	49% no partner	Fully automated mHealth positive psychology multicomponent program	10 weeks	No physical counselor	A,C	Sweden					Asia	1		4			1	1
Biasi et al.,	2017	3	Yes	Yes	No	No	No	No	No	Yes	Yes	Yes	Yes	No	No	Include		66 and 44 participants	40.74%	26.5 and 26.6 years	NA	For the experimental group, 50% of the students were enrolled in a bachelor’s degree programme, 44% were in a master’s degree or 5-year bachelor’s degree programme, and the remaining 6% had justgraduated or were final-year students. For the control group, 88.6% of the students were enrolled in a bachelor’s degree programme, and 11.4% were in a master’s degree programme.	The 66 students in the experimental group came from various university faculties such as Education (33.3%), Law (19.7%), Engineering (16.7%), Philosophy, Communication and the Perform-ing Arts (9.1%), Sciences (3.0%), Foreign Languages, Literatures and Cultures (1.5%), Economics(6.1%), Political Science (6.1%) and Humanities (4.5%). The 44 students in the comparison group came from various univer…		Individual counseling	Four sessions and 1 follow-up	Unclear	A,C	Italy					Europe			8	11			7
De Fabriitis et al.,	2022	4,7 (protocol)	Yes	Yes	NA	Yes	NA	No	Yes	NA	NA	Yes	Yes	NA	Yes	Include		NA	NA	NA	NA	NA	NA	NA	Mobile app	7 weeks	No physical counselor	A,C	Italy					Oceania			3	4			1
Di Consiglio et al.,	2022	7 (protocol)	Yes	Yes	NA	No	No	No	Yes	NA	NA	Yes	Yes	NA	Yes	Include		NA	NA	NA	NA	NA	NA	NA	Group intervention	Six in-person group meetings	Two qualified psychologists	A,C,D	Italy					North america			4	1
Di Consiglio et al.,	2021	3; 4	Yes	Yes	No	No	Yes (web)	No	Yes	Yes	Yes	Yes	Yes	Yes	Yes	Include		24 students	0.79	24.4 years (SD =3.43)	NA	NA	Most of the students(n = 13) were enrolled in the Faculty of Medicine and Psychology; other students were enrolled in different faculties, such as Political Sciences, Sociology and Communication (n = 4), Engineering (n = 3), Philosophy and Letters (n = 2), Medicine and Dentistry (n = 1) and Economics (n = 1).	NA	Web-based programme	Four training modules	No physical counselor	A,C	Italy					South america				1			1
Ebert et al.,	2019	7 (RCT to increase intention to use mental health services)	Yes	Yes	Yes	No	Yes (PDF file)	No	Yes	Yes	Yes	Yes	Yes	Yes	Yes	Include		1374 students	50.5%	18-20 years	NA	First‐year (n= 1,036) and second‐year (n= 338) students	Science (16.2%), engineering (14.6%)and teaching (12.8%) were the most popular study subjects.	64.8% answered that they were currently in a relationship	PDF file	NA	No physical counselor	A,B,C,D	Germany
Epton et al.,	2014	3; 4	Yes	Yes	Yes	No	Yes (web)	No	Yes	Yes	Yes	Yes	Yes	Yes	Yes	Include		736 and 709 students	55.15% and 61.55%	19.04 and 18.76 years	Most of the sample was White British	Incoming undergraduate students	NA	NA	Online intervention	The app and the website were accessible to intervention participants throughout the academic year.	No physical counselor	A	UK
Frazier et al.,	2015	3; 4	Yes	Yes	No	No	Yes (web)	No	Yes	Yes	Yes	Yes	Yes	Yes	Yes	Include		194 students	0.75	The modal age group was 18–21 (35%).	European American/White (71%)	First or second year students (62%)	NA	Never married (79%)	Web-based	Four modules	No physical counselor	C	USA
Gregoire et al.,	2018	3	Yes	Yes	No	No	No	No	Yes	Yes	Yes	Yes	Yes	Yes	Yes	Include		144 students	73.6%	31.72 years (SD = 9.22)	NA	Full time (71.8%)	NA	NA	Group counseling	4 weeks	Two doctoral students in psychology	A,C,D	Canada
Harrington et al.,	2020	4, 7 (rct protocol)	Yes	Yes	NA	No	Yes	No	Yes	NA	NA	Yes	Yes	NA	Yes	Include		NA	NA	NA	NA	NA	NA	NA	Web-based	4 weeks	No physical counselor	A,C	Australia
Herrero et al.,	2019	4, 7 (rct protocol online-based)	Yes	Yes	NA	Yes	Yes (web)	No	Yes	NA	NA	Yes	Yes	NA	Yes	Include		NA	NA	NA	NA	NA	NA	NA	Internet-based	6 weeks	Unguided Internet-based intervention	A,C	Spain and Germany
Houston et al.,	2017	3	Yes	Yes	No	No	No	No	Yes	No	No	Yes	Yes	Yes	Yes	Include		129 students	72.1%	18-23 years	A majority of participants were White/Caucasian (68.2%), followed by Black/African American (12.4%), Other or not reported (9.4%), Asian/Asian American (7.0%), and Hispanic/Latino (3.1%).	Undergraduates	NA	NA	Group counseling	3 weeks	Licensed social workers	A,C	USA
Jen Der Pan et al.,	2012	7 (group climate in group counseling)	Yes	Yes	Yes	No	No	No	Yes	No	Yes	Yes	Yes	Yes	Yes	Include		27 students	0.6	24 years (SD=3.2)	NA	7% were graduate students and 93% were undergraduate students (n=25).	NA	NA	Group counseling	Eight sessions	All eaders held Master’s degrees in counseling or psychology and had at least 150 hours of experience in leading college student growth groups.	Other (group counseling process)	Taiwan
Karyotaki et al.	2019	7 ; 4 (rct protocol)	YES	YES	YES	YES	NO	unclear	YES	YES	YES	YES	YES	YES	YES	INCLUDE	study protocol RCT presentation	88 participants (44 participants per group)	NA	NA	dutch and international students	bachelor or master students	NA	NA	guided web-based transdiagnostic individually tailored intervention	seven online sessions (duration ranging from 4 to 7 weeks depending on individual progress)+ a booster session administered 4 weeks after the completion of the seventh session. Each session takes between 45 and 60min.	no physical counsellor, e-health platform + support by trained psychology master students	c: psychological symptoms, quality of life, tratment adherence, educational achievement	Netherlands
Musiat et al.	2019	7; 4 (rct protocol)	YES	NO	YES	NO	NO	NO	YES	YES	YES	YES	YES	YES	YES	INCLUDE	study protocol RCT presentation	5550 students	NA	NA	NA	NA	NA	NA	web-based transdiagnostic mental health problem prevention programme (PLUS)	12 weeks	no physical counsellor, web-based modules	A & C) quality of life, self-esteem, Psychological symptoms	UK, Republic of Ireland, Austria, and Germany
Musiat et al.	2014	3, 4	YES	YES	unclear	YES	NO	NA	YES	YES	YES	YES	YES	YES	YES	INCLUDE		1047 students: cognitive-behavioural trait-focused (n=519) or a control intervention (n=528)	70.5%	21.8 years (SD=4.2)	8.4% British Asian, 14.0% Asian other, 1% Black British, 0.1% Black other, 7.5% Other, 48.7% White British, 20.3% With other	Undergraduate and postgraduate	NA	0.2% Divorced, 10.6% living together, 3.4% married, 0.3% separated, 85.5% single	transdiagnostic trait-focused web-based intervention aimed at reducing symptoms of common mental disorders	PLUS intervention: 5 modules (Completion of each module approximately takes 20 to 40 minutes), Control intervention: 3 modules (Completion of each module in the control group takes approximately 15 to 30 minutes)		A & C: psychological symptoms, self-esteem, perfectionism, behaviors	UK
Nam et al.	2015	3 ; 1	unclear	NA	NA	YES	NO	NO	YES	NO	YES	YES	YES	YES	NO	INCLUDE		328 students	64.02%	22 years (SD=4.03)	Korean	undergraduate	NA	NA	three different stigma-reducing strategies	NA	NA	stigma on intention to seek psychological help, percieved behavior control	South Korea
Nozawa et al.	2019	3 ; 6	YES	NO	unclear	NO	NO	NO	NO	YES	YES	YES	YES	YES	YES	INCLUDE		23 students + 2 facilitator selected from among the participants (12 intervention group, 11 control group)	intervention group: 58.33%; control group: 36.36%	intervention group 22.7 years (SD=1.9); control group 21.8 years (SD= 1.8)	unclear	third-year university students	unclear	NA	intervention group: peer counselling, control group: material for psychoeducation	intervention group: 4 sessions of peer counseling (twice weekly for 2 weeks) + peer counseling manual/ control group: 2weeks	peer counsellors + two female facilitator who recieved 1 h of peer counseling training	d	Japan
Palma-Gómez et al.,	2020	7; 4 (rct protocol)	YES	NO	NA	YES	NO	NO	YES	NA	NA	YES	YES	NA	YES	INCLUDE	study protocol RCT presentation	324, requiring 108 subjects in each condition	NA	NA	Spain, Argentina, Colombia, and Mexico	NA	NA	NA	two unguided internet-based intervventions (CORE), a training program to improve resilience and HLP, a training to promote a healthy lifestyle) and waiting list control condition.	6 weeks	no physical counsellor, web-based modules and webmail authomatic reminders	A & C) well-being,Psychological symptoms and mental health distress indicators	Spain, Argentina, Colombia, and Mexico
Räsänen et al.	2016	3 ; 4	YES	YES	YES	NO	NO	unclear	YES	YES	YES	YES	YES	YES	YES	INCLUDE		68 students	85.3%	24.29 years (SD = 3.28)	unclear	unclear	33.8% Humanities, 19.2% Mathematics & Science, 14.7% Social Sciences, 13.2% Education, 8.8% Information Technology, 5.9% Business&Economics, 4.4% Sport&Health Sciences	48.5% single, 32.4% in a relationship, 13.2% married/registered, 4.4% others	online ACT intervention, consisting of 7 modules (5 online and 2 face -to-face)+ optional modules and personalized feedback	7 weeks	22 ACT-trained psychology students. The coaches were required tobe at least in the third year of their studies in psychology.	A & C) well-being, Psychological symptoms and mental health distress indicators	Finland
Saleh et al.	2018	3 ; 4	YES	NO	YES	NO	NO	NO	YES	YES	YES	YES	YES	YES	YES	INCLUDE		128 students (64 inthe experimental group and 64 in the control group)	81.3% female, 18.7% male	22.54 years, SD: 3	NA	13.2% first academic year, 11.7% Second academic year, 25.7% Third academic year, 24.2% First year of Master’s degree, 14% Second year of Master’s degree, 10.9% PhD	2.3% Foreign cultures and languages (LCE), 7% Philosophy, Information-Communication, Language, Literature, Performing Arts (PHILLIA), 5.4% Economics, Management, Mathematics, Computer Science (SEGMI), 17.9% Law and Political Science (DSP), 32% Psychological Sciences and Educational Sciences (SPSE), 9.3% Social Sciences and Administration (SSA), 25.7% Other	NA	internet-based stress management program	four sessions, each 20 minutes long, including psycho-education, practical exercises and one to two weekly activities	unclear	A; C, D	France
Seppälä et al.	2020	3	YES	YES	YES	NO	YES	YES	NO	NO	YES	YES	YES	YES	YES	INCLUDE		131 students: non-intervention control group (N = 47) or received training in one of three well-being programs: SKY Campus Happiness ("SKY"; N = 29), Foundations of Emotional Intelligence ("EI"; N = 21) or Mindfulness-Based Stress Reduction ("MBSR"; N = 34)	59.5% female, 35.5% male, 3.1% gender queer/gender non-conforming, and 0.8% “different identity”	averageage of 19.67 years (SD= 1.02)	56.5% of participants were White,30.5% Asian, 16.0% Hispanic or Latino, 13.0% Black or AfricanAmerican, 6.1% two or more races, 3.8% American Indian orAlaskan Native, 1.5% other, and 0.8% declined to provide information	undergraduates	unclear	NA	three well-being/skill-building interventions: SKY Campus Happiness (SKY), Foundations of Emotional Intelligence (EI), and KoruMindfulness a Mindfulness-Based Stress Reduction (MBSR)—and an inactive control group.	classes were taught twice per week for atotal of 30 h over eight weeks during the course of a university semester (with a two-week break in the middle for spring break)	certified facilitators with seven or more years of teaching experience	A & C) mental health, psychological distess and well-being indicators	USA and UK
Sharif & Armitage	2004	3	YES	NO	YES	NO	NO	NO	NO	YES	YES	YES	YES	YES	YES	INCLUDE		100 students: experimental group (n = 50), control group (n = 50)	unclear	unclear	Iranian	second- and fourth-year baccalaureate	Faculty of Nursing	NA	psychological and educational counselling	A 2-h programme was conducted weekly, over a periodof 12 weeks	unclear	C: anxiety	Iran
Stallman et al.	2018	3; 4	YES	YES	YES	YES	YES	YES	YES	NO	YES	YES	YES	YES	YES	INCLUDE		70 students	80% female, 20% male	26.35 years (SD= 8.78; range = 18–56)	domestic students 82.9%, 17.1% international students	),and fourth year (2.9%) undergraduate degrees and post-graduate degrees (25.7%)	education (31.4%), law (30.0%), and commerce (24.3%) dis-ciplines.	NA	two web-based interventions: one targets mental health generally (thedesk; Stallman &Kavanagh, 2018) and the other targets coping specifically (Care-Collaborate-Connect: Student Success; Stallman,2017). Both are free cognitive-behavioural therapy (CBT)-based programs with skills-building activities in related domains.	thedesk (Stallman &Kavanagh, 2018): Individual modules and tools for self-help can be completed in less than 10 minutes,though participants are free to work through as much or little of content as needed; Care-Collaborate-Connect: Student Success, Stallman,2017): The program comprises three modules and takes about an hour to complete, plus free use of an app.	no physical counsellor, web-based modules and app	C: psychological distress, disability and coping self-efficacy	Australia
Viskovich & Pakenham	2018	3 ; 4	YES	YES	YES	NO	NO	NA	YES	NO	YES	YES	YES	YES	YES	INCLUDE		130 individuals from university community	75.4% female, 24.6% male	26.34 (SD:7.96) y, age ranged 18-62	Caucasian/Australian 53.1%, Asian 14.6%, european 2.3%, Aborigenal/Torres Strait 0.8%, African 3.1%, other 6.2%, prefer not to say 16.9%	undergaduate 54.6%, masters 13.1%, research and higher 32.3%	NA	NA	web-based acceptance and commitment therapy program	4 weeks	no physical counsellor, web-based modules	A & C) well-being,Psychological symptoms and mental health distress indicators	Australia
Viskovich & Pakenham	2019	3 ; 4	YES	YES	YES	NO	NO	NA	YES	YES	YES	YES	YES	YES	YES	INCLUDE		1,162 university students	67.8% female, 32.2% male	26.85 years (SD=8.77; median=24; range=18–65)		70.6% domestic students, 63.9% undergraduate students, 23.5% master’s students, and 12.5% research and higher degree (doctoral level) students	All faculties of the university were represented with 22.9% from science, 19.4% humanities and social sciences, 18.2% health and behavioral sciences, 16.4% business, economics, and law, 10.9% engineering architecture and information technology, 9.6% medicine, and 2.5% missing or unclear	NA	web-based acceptance and commitment therapy program	4‐week intervention consisting of four 30–45 min modules	no physical counsellor, web-based modules and webmail authomatic and non personalized reminders	A & C) well-being,Psychological symptoms and mental health distress indicators	Australia

## Sheet: QUASI-EXPERIMENTAL STUDIES 
Author	Year	TOPIC	1. Is it clear in the study what is the ‘cause’ and what is the ‘effect’ (i.e. there is no confusion about which variable comes first)?	2. Were the participants included in any comparisons similar?	3. Were the participants included in any comparisons receiving similar treatment/care, other than the exposure or intervention of interest?	4. Was there a control group?	5. Were there multiple measurements of the outcome both pre and post the intervention/exposure?	6. Was follow up complete and if not, were differences between groups in terms of their follow up adequately described and analyzed?	7. Were the outcomes of participants included in any comparisons measured in the same way?	8. Were outcomes measured in a reliable way?	9. Was appropriate statistical analysis used?	Overall appraisal	Comments	Sample size	Gender (female percentages)	Mean age (SD)	ethnicity	university status	field of study	marital status	type of intervention	lenght of intervention	type of counsellor	Outcome measures	Study Location				TOPIC1	TOPIC2	TOPIC3	TOPIC4	TOPIC5	TOPIC6	TOPIC7
Ikonomopoulos et al.,	2021	3	Yes	Yes	NA	No	Yes	Yes	Yes	Yes	Yes	Include		43 students	37.21%	19.65 years (SD=1.46)	79% Hispanic, 5% African American, and 16% White/Caucasian or other	29 student freshman, 3 sophomores, and 6 juniors.	NA	NA	Individual counseling	Three sessions	Counselor who was either a licensed professional counselor or a counseling student completing internship requirements.	A,C,D	USA			Africa
Amodeo et al.,	2017	3	Yes	Yes	Yes	Yes	Yes	Yes	Yes	Yes	Yes	Include		37 and 16 students	91.9% and 81.2%	22.67 years (SD=1.79) and 23.69 years (SD=3.26)		Undegraduates	Clinical psychology	100% and 87.5% single	Group psychodynamic counselling	Six sessions	All counsellors and observers had a solid training in psychodynamic psychotherapy with children, adolescents, or adults, based in particular on the Tavistock model	A,D	Italy			Asia			3	2			1
Ando et al.,	2011	3	Yes	No	Yes	Yes	Yes	No	Yes	Yes	Yes	Include		157 and 65 students	61.71%	18.8 years (SD =1.4) and 19.4 years (SD=1.6)			NA	NA	Successful Self Programm (class counseling)	Eleven sessions	Certified clinical psychologist and a teaching assistant	A,C	Japan			Europe			12	1
Bernhardsdottir et al.,	2013	3	Yes	No	Yes	Yes	Yes	Yes	Yes	Yes	Yes	Include		30 students	1	27.73 years	NA	76.5% were undergraduates and 23.5% were graduate students. 83.5% percent were full-time students and 13.5% were part-time students.		43% single, 57% in a relationship	Group counseling	Four weeks	Two advanced practice psychiatric nurses	C	Iceland			Oceania			1
Biasi et al.,	2020	3	Yes	Yes	NA	No	Yes	No	Yes	Yes	Yes	Include		110 students	61.8%	24.6 years (SD = 5.97)	NA	Students were attending a three-year degree course (48.2%), a master’s degree course (31.8%) or a single-cycle degree course (17.3%), while 0.9% of them were already graduates and 1.8% were PhD students. About 30.9% of the students were off course.	Law (20.9%), Engineering (12.7%), Philosophy, Communication and the Performing Arts (12.7%), Education (11.8%), Humanities (9.1%), Economics (8.2%), Political Science (6.4%), Architecture (6.4%), Sciences (5.5%), Foreign Languages, Literatures and Cultures (3.6%), and Math and Physics (2.7%	NA	Individual counseling	4 clinical colloquia and a follow-up colloquium	Unclear	A,C	Italy			North america	5		14	2		2
Bilodeau et al.,	2022	3; 1	Yes	Yes	NA	No	Yes	Yes	Yes	Yes	Yes	Include		78 students	67.95%	22.06 years (SD=4.5)	NA	Undergraduates	NA	NA	From Intention to Action (FITA)	In average 13.27 (SD=4.66) sessions	Mostly master's-level counselling interns completing their internships	A,D	Canada			South america
Celia et al.,	2022	3; 4	Yes	Yes	NA	No	Yes	Yes	Yes	Yes	Yes	Include		32 students	65.6%	22.88 years (SD=2.09)	NA	Undergraduates	NA	NA	Online counseling	3-5 sessions	Therapist	A,C	Italy
Cerutti et al.,	2022	3	Yes	Yes	Yes	Yes	Yes	No	Yes	Yes	Yes	Include		160 students	n=100	23.30 years (SD= 3.16)	NA	A majority (70%) of participants were on track with the timelines of their academic programmes.	Medicine (20.6%), Literature and Philosophy (18.8%), Mathematics, Physics and Natural Sciences (11.9%) and Engineering (10.0%)	NA	Individual psychodinamic counseling	Four sessions and 1 follow-up	Clinical psychologist or psychotherapist	A,C	Italy
Cerutti et al.,	2020	3	Yes	Yes	NA	No	Yes	Yes	Yes	Yes	Yes	Include		597 students	70.5%	24.79 years (SD= 5.08)	Italian natives (90.8%), with a residual percentage of students born in other countries.	41% of the sample were undergraduates who had not completed their degrees in due time, and approximately 19% were part-time students	Literature (15.4%), medicine and healthcare (14.9%), psychology (12.4%), engineering (12.2%) and law (10.4%)	NA	Individual psychodinamic counseling	Four sessions and 1 follow-up	Psychodynamic-oriented psychotherapists, master’s and doctoral degrees in clinical psychology	C	Italy
Esposito et al.,	2020	3	Yes	Yes	NA	No	Yes	Yes	Yes	Yes	Yes	Include		63 students	49.21%	25.90 years (SD = 6.12)	NA	60% of the students was enrolled in a Bachelor Degree Course, 40% in a Master Degree Course.	70% of students attended a scientific degree course, 30% a humanistic degree course.	NA	Group counseling using the Narrative Mediation Path methodology	Nine sessions	Clinical psychologists and psychotherapists	A,C,D	Italy
Giddan et al.,	1987	3	Yes	Yes	Yes	Yes	No	NA	Yes	No	Yes	Include		1290, 1221 and 75 students	NA	NA	NA	Undergraduates	NA	NA	Individual counseling	Unclear	Unclear	A,C	USA
Haeger et al.,	2022	3; 4	Yes	Yes	NA	No	Yes	Yes	Yes	Yes	Yes	Include		11 students	81.82%	23.55 years (SD = 5.11)	White (91%) with only 1 participant describing themselves as Hispanic/Latino	Most participants were undergraduates (91%), and 1 participant was in graduate school (9%).	NA	NA	Self-guided application	2 weeks	No physical counselor (application)	A,C	USA
Hardy et al.,	2011	3; 6	Yes	NA	NA	No	Yes	NA	NA	Yes	Yes	Include		3714 students	60.15%	21.82 years (SD=3.50)	The majority of the sample identified as Caucasian (n=2,729), with 261 students identified as Asian American, 213 as African American, 179as Hispanic/Latino/a, 100 as Other, 73 as Biracial/Multiracial, 6 as AmericanIndian/Alaskan Native, 8 as Arab American, and 100 as no response/prefernot to answer.	Five hundred sixty were freshman, 661 were sophomores, 977 were juniors, 947 were seniors, 452 were graduate students, 42 were nondegree or non-students, 27 identified as “other,” 5 were faculty/staff, and 43 chose not toa nswer.	NA	NA	Unclear	Unclear	Unclear	C	USA
Kearney et al.	2005	1; 5	NO	YES	YES	YES	YES	NO	YES	YES	YES	INCLUDE	retrospective case study	1,166 students	66.2%	22.3 years (SD=4.9)	11.6% African American, 16.0% Asian Ameri-can, 29.5% Latino, 25.8% Caucasian,and 17.1% international students	16.0% freshman, 19.6% sophomores, 23.6% junior, 26.6% senior, 12.8% graduate, 1.5% other	NA	NA	individual counselling	M= 2.25, SD=3.3	NA	a,b,c,: mental health, help-seeking behaviors, psychological symptoms	USA
Kim et al.	2016	1; 5	NO	YES	YES	YES	YES	NO	YES	YES	YES	INCLUDE	retrospective case study	5,472 students, 66 therapists	students: 62.0%; therapists: 68.2%	23.1 years (SD= 4.3)	38.9% Asian American,14.9% Latino/a, or 46.2% White/Caucasian	8% first year, 11.3% Sophomore, 23.1% Junior, 23.1% Senior, 19.0% Graduate student, 5.3% Other student	NA	NA	individual counselling	M= 7.1, SD=4.0	50.0% licensed doctoral-level clinical or counseling psychologists (50.0%), the rest consisted of predoctoral interns, postdoctoral fellows, and psychiatrists who also provided psychotherapy to clients. Therapists used multiple theoretical orientations, including cognitive–behavioral, psychodynamic, interpersonal, humanistic, feminist, and multicultural approaches.	a,b,c,: mental health, help-seeking behaviors, psychological symptoms	USA
Kivlighan et al.	2021	3	YES	YES	unclear	YES	YES	NA	YES	YES	YES	INCLUDE	retrospective case study	1,231 students seen by 49 therapists	65.0%	NA	70.9% White, 9.6% Asian/Asian American, 7.5% Hispanic/Latino/a, 5.0% African American/Black, 4.5% Multiracial, 0.24%American Indian or Alaskan Native,0.24% Middle Eastern, 1.14% self-identified outside of these racial/ethnic identities, and 0.89% did not report their race/ethnicity	19.2% first-year, 21.6% sophomores, 18.7% juniors, 20.0% seniors, 18.8% graduate/professional degree, 0.65% not reported	NA	NA	individual counseling	at least two individual counseling sessions	Counselling center staff members	c & d: academic achievements and academic distress	USA
Kounenou et al.	2022	3	YES	NO	unclear	YES	YES	NO	YES	YES	YES	INCLUDE		69 students: 34 experimental grouo, 35 control group	24.64%	experimental group 22.09 years (SD=6.52); control group 20.97 years (SD= 0.99)	unclear (Greek)	unclear	experimental group: civil and mechanical engineering; control group: electrical engineering	NA	group Positive Psychological Intervention	five 1.5–2 h psychoeducational seminars offered across 5 weeks	two psychologists	a, C: positive and negative emotions, resilience, happiness,optimism, and self-esteem	Greece
Koutra et al.	2010	3	YES	NA	NA	NO	YES	NO	NA	YES	NO	INCLUDE		53 students	64.15%	20.43 years (SD=2.11)		30.2% first year, 15.1% Second year,24.5% third year, 20.7% fourth year, 9.5% fifth year		NA	group counselling (Cognitive-Behavioural Group Therapy oriented)	8 two-hour weekly sessions	a therapist	a & C: psychological symptoms, self-esteem	Greece
Koydemir & Sun-Selışık	2016	3 ; 4	YES	YES	YES	YES	YES	NO	YES	YES	YES	INCLUDE		92 students: 44 in the experimental group and 36 in the control group (pre and post test completers)	48.35%	18.75 years (SD = 1.0)	unclear (Turkish background)	first year	unclear	NA	an online strengths-based intervention in promoting subjective and psychological well-being	8 weeks (5 modules consisting of 8 sessions, 60–75 minutes for each)	no physiscal counsellor: web-based software and related applications + one senior student and a technical staff were present during each session in order to assist the students	a & c: mental health, well-being, social relationship, psychological symptoms	Turkey
Lattie et al	2022	3; 4	YES	YES	YES	NO	YES	YES	YES	YES	YES	INCLUDE	mixed-methods study (quantitative and qualitative data)	182 students and counseling center staff members	81.3%	23.59 years (SD=5.29)	45.1% White, 11.0% African American, 23.6% Asian, 1.1% American Indian/ Alaska Native, 12.1% More than one race, 7.1% Declined to respond	NA	NA	NA	implementation of IntelliCare for College Students, a self-guided app-based mental health platform	unclear	no physical counsellor: app-based interaction	a,b,c,: mental health, help-seeking behaviors	USA
Lin et al	2022	4; 7	YES	NA	NA	NA	NA	NA	YES	YES	NA	INCLUDE	presentation of a new technology-based counseling environment (virtual reality platform)	NA	NA	NA	NA	NA	NA	NA	automated virtual reality chatbot counseling system		no physical counsellor: e-survey, chatbot and VR-enabled chatroom	A,b,c: web-based stress management	Taiwan
Lockard et al	2012	1; 3	NO	YES	unclear	YES	YES	NO	YES	YES	YES	INCLUDE	retrospective case study	clinical sample I: 18 students, clinical sample II: 31 students, non clinical sample: 79 students	clinical sample: 61.11%; clinical sample II: 67.74; non clinical sample: 69.62%	NA	clinical sample I: 61.1% European American, 5.5% Latino/a, 5.5% Asian American, 5.5% multiracial, 5.5% prefer not to answer, 16.7% No ethnicity reported; clinical sample II: 61.3% European American, 3.2% African American, 6.4% multiracial, 12.9% other, 16.1% No ethnicity reported; non clinical sample: 74.7% European American, 13.9% Asian American, 7.6% Hispanic, 3.8% African American	Clinical Sampe I: 11.1% freshmen, 11.1% sophomores, 22.2% juniors, 11.1 %seniors, 27.8% graduate students, 16.7% No class standing; Clinical Sample II: freshmen (n = 6; 19.4%), sophomores (n = 3; 9.7%), juniors (n = 9; 29%), seniors (n = 7; 22.6%), and other (n = 1; 3.2%). Five students (16.1%) did not specify their class standing; non clinical sample: freshmen (n = 44; 55.7%), sophomores (n = 20…	NA	NA	individual counseling	6 sessions	counselling services staff	a, b, C: psychological symptoms and academic distress	USA
Loeffler & Fiedler	1979	3	YES	YES	unclear	YES	YES	YES	YES	YES	YES	INCLUDE		study 1: 47 students; Study 2: 104 students, Study 3: 33 students	1	unclear	unclear	undergraduate and graduate	NA	unclear	A Counseling Interventionto Facilitate Personal Growth	10 weeks (30 hours)	unclear	a & C: psychological symptoms, self-esteem, social skills	USA
Lucas	1993	1	NO	YES	YES	NO	NO	NO	YES	NO	YES	INCLUDE	retrospective case study	232 students	0.62	20% of the sample had 20 years old	73% White	undergraduate	NA	NA	individual counselling	maximum 12 sessions	physiscal counselor	a,b,c,: problems, help-seeking behaviors	USA
Mahon et al.	2015	3	YES	NA	NA	NO	YES	NO	NA	YES	YES	INCLUDE		127 students (37 followed at least 3 counselling sessions, 87 either never returned for a second session or dropped out after two sessions)	75.7%	22.16 (SD = 4.56)	64.9% European American,18.9% African American, 8.1% Hispanic/Latino, 2.7% Asian/Pacific Islander, and 5.4% other.	16.2% freshmen, 16.2% sophomores, 37.8% juniors, 8.1% seniors, 21.6% graduate students	NA	NA	individual counselling	3 sessions	physical counsellor	b, c: psychological symptoms, working alliance, readiness to change	USA
McKenzie et al.	2015	3	YES	YES	YES	YES	YES	NO	YES	YES	YES	INCLUDE	retrospective case study	129 students	70.54%	22.5 years (SD=4.3)	NA	NA	NA	NA	unclear	M= 5 sessions	unclear	a,b,c,d: well-being, symptoms, function and risk, psychological distress, Counselling impact on academic outcomes	UK
Murray et al.	2016	3	YES	YES	YES	YES	NO	YES	NO	YES	YES	INCLUDE	retrospective case note study	305 students	70.16%	22.8 years (SD= 4.4)	NA	NA	NA	NA	unclear	M= 5.4 sessions	unclear	a & C: ell-being,symptoms, function and risk, reasons for referral and severity	UK
Newman & Greenway	1997	3	YES	NO	YES	YES	YES	YES	YES	YES	YES	INCLUDE		60 students	76.67%	30 years (SD: 11.1)	NA	NA	NA	NA	MMPI-2 Test Feedback	4 weeks	a licensed psychologist	a & C: psychological symptoms, self-esteem	Australia
Niileksela & Ghosh	2021	3	YES	NA	NA	NO	YES	NO	NA	YES	YES	INCLUDE	retrospective case study	51.922	54.1%	22.29 years (SD: 4.39)	7.2% African American, 0.3% American Indian/Alaskan Native, 6.2% Asian American/Asian, 7.3% Hispanic, 0.2% Native Hawaiian or Pacific Islander, 4.2% Multiracial, 56.6% White, 1.3% Self-Identify, 16.8% Missing	67.1% Undergraduate, 13.7% Graduate, 0.9% Other, 18.3% Missing	NA	NA	individual counselling	M =7.89, SD: 6.27	counselling services staff	c: anxiety and depression	USA
O'Shea et al.	2021	3	YES	YES	YES	YES	YES	NO	YES	YES	YES	INCLUDE	retrospective case study	643 help-seeking students with only psychiatric disabilities, 3,833 students with disabilities other than only psychiatric disabilities, and 54,576 students without a disability.	65.98%	21.8 years (SD: 4.00)	65.51% Caucasia/White, 10.06% Asian American/Asian. 8.64% African America/Black, 8.59% Hispanic/Latino/a, 5.14% Multiracial, 1.46% self-identify, 0.35% American Indian or Alaskan Native, 0.24% Native Hawaiian or Pacific Islander	22.40% Freshman/first year, 19.74 Sophomore, 22.56% Junior, 19.50% Senior, 14.74% Graduate/professional degree student, 0.03% nonstudent, 0.01% high school student taking college classes, 0.20% Nondegree student, 0.02% Faculty or staff, 0.79% Other	NA	NA	individual counselling	M= 6.72, SD= 5.44	counselling services staff	c & d: psychological and academic distress	USA
Stewart et al.	2020	3 ; 6	YES	NA	NA	NO	YES	YES	NA	NO	NO	INCLUDE		12 counselors	NA	NA	NA	Participants held a range of positions atthe counseling center, including full- andpart-time psychotherapists, per diem triageclinicians, a full-time crisis and triage clin-ician, and a (non-clinical) student care andreferral coordinator.	psychologists (n=4), psychiatrists (n=2), social workers (n=5), licensed mental health clinicians (n=1)	NA	the Safety Planning Intervention (SPI), a brief,empirically validated, clinician-administered suicide prevention intervention	a single session 2-hour training workshop	university counseling center direct service staff	C: confidence in assessment and intervention skills, satisfaction, implementation and experience of what learned in their counseling practice	USA
Strepparava et al.	2016	3	YES	YES	YES	NO	YES	NO	YES	YES	YES	INCLUDE		83 students: 38 whose outcome data are unavailable for different reasons (dropouts, interruptions, single session consultations, redirection to other mental health services and students currentlyunder treatment), and 43 who completed the treatment and filled the questionnaires	0.7	23.87 years (SD=4.34)	Italian	undergraduate	Educational Science, Medicine, Mathematics, Physics and Natural Sciences, StatisticalScience	NA	cognitive-relational intervention (cognitive-behavioural theory based), individual counseling	4.9 ± 3.757 sessions (range 1–20)	physical counselor, member of the counseling center staff	C: psuchological symptoms and emotion regulation	Italy
Vonk & Thyer	1999	3	YES	YES	YES	YES	YES	YES	YES	YES	YES	INCLUDE		67 students: immediate treatment 41, delayed treatment 14			immediate treatment group: 80.5% white, 7.3% black, 4.9% latino, asian 7.3%; delayed treatment group: 78.6% white, 7.1% black, 7.1% latino, 7.1% asian	immediate treatment group: 53.7% undergraduate, 46.3% graduate; delayed treatment group: 57.1% undergraduate, 42.9% graduate	unclear	immediate treatment group: 82.9% single, 12.2% married, 4.9% divorced; delayed treatment group: 100% single	individual counselling	ranged from a minimum of 4 to a maximum 20 sessions	Counselling center staff members	A) Psychological symptoms	USA
Yang & Guan	2022	3	YES	YES	YES	YES	YES	NO	YES	YES	YES	INCLUDE		32 (16 experimental group, 16 waiting list group)	experimental group: 56.3%; waiting list group: 75%	experimental group: 18.06 years (SD = 0.44); waiting list group: 17.88 years (SD = 0.62)	Chinese	NA	NA	NA	positive rumination training in group format	8 2h sessions	Professional Counsellor (2nd-class cer- tificate of psychological counselor)	A & C) mental health and attentional bias toward negative stimuli	China

## Sheet: TEXT AND OPINION
Author	Year	TOPIC	1. Is the source of the opinion clearly identified?	2. Does the source of opinion have standing in the field of expertise?	3. Are the interests of the relevant population the central focus of the opinion?	4. Is the stated position the result of an analytical process, and is there logic in the opinion expressed?	5. Is there reference to the extant literature?	6. Is any incongruence with the literature/sources logically defended?	Overall appraisal	Comments	Sample size	Gender (female percentages)	mean age (SD)	ethnicity	university status	field of study	marital status	type of intervention	lenght of intervention	type of counsellor	Outcome measures	Study Location				TOPIC1	TOPIC2	TOPIC3	TOPIC4	TOPIC5	TOPIC6	TOPIC7
Adamo et al,	1992	2	Yes	Yes	Yes	Yes	Yes	Yes	Include		NA	NA	NA	NA	NA	NA	NA	Individual counseling	NA	NA	NA	Italy			Africa
Adamo et al.,	2012	2	Yes	Yes	Yes	Yes	Yes	Yes	Include		NA	NA	NA	NA	NA	NA	NA	NA	NA	NA	NA	Italy			Asia		1
Bailey et al.,	1989	2	Yes	Yes	Yes	Yes	Yes	Yes	Include		NA	NA	NA	NA	NA	NA	NA	Summer schools counseling service	NA	NA	NA	UK			Europe		6
Barker et al.,	2017	2	Yes	Yes	Yes	Yes	Yes	Yes	Include		NA	NA	NA	NA	NA	NA	NA	Therapy dog program	NA	NA	NA	USA			Oceania
Bitsios et al.,	2017	2	Yes	Yes	Yes	Yes	Yes	No	Include		NA	NA	NA	NA	NA	NA	NA	Individual and group counseling	NA	NA	NA	Greece			North america		12				1
Björklund	1983	2	Yes	Yes	Yes	Yes	Yes	Yes	Include		NA	NA	NA	NA	NA	NA	NA	NA	NA	NA	NA	Sweden			South america
Bowen et al.,	1985	2	Yes	Yes	Yes	Yes	Yes	Yes	Include		NA	NA	NA	NA	NA	NA	NA	Feminist and nonsexist peer counseling service	NA	NA	NA	USA
Castonguay et al.,	2014	2	Yes	Yes	Yes	Yes	Yes	Yes	Include		NA	NA	NA	NA	NA	NA	NA	NA	NA	NA	NA	USA
Chugani et al.,	2014	2	Yes	Yes	Yes	Yes	Yes	Yes	Include		NA	NA	NA	NA	NA	NA	NA	Comprehensive DBT program adapted to fit the scope of a traditional college counseling center.	NA	NA	NA	USA
Fuchs et al.,	2015	2	Yes	Yes	Yes	Yes	No	No	Include		NA	NA	NA	NA	NA	NA	NA	NA	NA	NA	NA	USA
Gloria et al.,	2000	2	Yes	Yes	Yes	Yes	Yes	Yes	Include		NA	NA	NA	NA	NA	NA	NA	Counseling for Latino students	NA	NA	NA	USA
Kemp	1992	2	YES	YES	YES	YES	YES	YES	INCLUDE		NA	NA	NA	NA	NA	NA	NA	training in clinical neuropsychology	NA	NA	a,b,c,d	USA
McCormick & Paterson	1996	2	YES	YES	YES	YES	YES	YES	INCLUDE		NA	NA	NA	NA	NA	NA	NA	NA	NA	NA	a,b,c	Canada
McLeod et al.	1985	2	YES	YES	YES	YES	unclear	NO	INCLUDE		NA	NA	NA	NA	NA	NA	NA	Consultation Between University Counseling Centers and Offices of Residence Life	NA	NA	a,b, c,	USA
Morse et al.	2017	2	YES	NA	NA	YES	unclear	NO	INCLUDE		NA	NA	NA	NA	NA	NA	NA	counseling supporting study away	NA	NA	a,b, c,	USA
Pinkerton & Rockwell	1994	2	YES	YES	YES	YES	YES	NO	INCLUDE		NA	NA	NA	NA	NA	NA	NA	brief psychological interventions	depending on typology of intervention	depending on typology of intervention	NA	USA
Savarese et al.	2019	2	YES	YES	YES	YES	YES	YES	INCLUDE		NA	NA	NA	NA	NA	NA	NA	psychological counselling approach based mainly on a form of dialogue known as an“Elicitation Interview”, that is a technical conversational situation in which a counsellor helps a student to raise his or her awareness of his/her educational experiences	six sessions + a three-month follow up	physical trained counselor	a,b, c,	Italy
Schmidt & Chock	1990	2; 6	YES	YES	YES	YES	YES	YES	INCLUDE		NA	NA	NA	NA	NA	NA	NA	NA	NA	NA	C	USA
Watanabe-Muraoka	1997	2	YES	YES	YES	YES	YES	NO	INCLUDE		NA	NA	NA	Japanese	NA	NA	NA	NA	NA	NA	B	Japan

## Sheet: PREVALENCE STUDIES
Author	Year	TOPIC	1. Was the sample frame appropriate to address the target population?	2. Were study participants sampled in an appropriate way?	3. Was the sample size adequate?	4. Were the study subjects and the setting described in detail?	5. Was the data analysis conducted with sufficient coverage of the identified sample?	6. Were valid methods used for the identification of the condition?	7. Was the condition measured in a standard, reliable way for all participants?	8. Was there appropriate statistical analysis?	9. Was the response rate adequate, and if not, was the low response rate managed appropriately?	Overall appraisal	Comments	Sample size	Gender (female percentages)	Mean age (SD)	ethnicity	university status	field of study	marital status	type of intervention	lenght of intervention	type of counsellor	Outcome measures	Study Location				TOPIC1	TOPIC2	TOPIC3	TOPIC4	TOPIC5	TOPIC6	TOPIC7
Ceyhan & Ceyhan	2011	1	Yes	No	Yes	Yes	Yes	Yes	Yes	Yes	Yes	Include		550 students	64.7%	NA	NA	freshmen(38.5%), sophomores (20.9%), juniors (18.2%), seniors (13.8%), and 8.5% were unknown	NA	NA	NA	NA	NA	A,C	Turkey			Africa
de Oliveira et al.,	2008	1	Yes	Yes	Yes	Yes	Yes	Yes	No	Yes	Unclear	Include		2203 students	58.5%	21.7 years (SD = 3.6)	NA	undergraduate students	45.2% Exact sciences, technology, and engineering; 29.5% humanities; 13.8% biological and medical sciences; 11.5% arts	94.8% single	NA	NA	NA	A,C	Brazil			Asia	4
Dogan	2018	1	Yes	Yes	Yes	Yes	Yes	No	No	Yes	Unclear	Include		2457 students	0.74	18-35 years	NA	29.3% were preparatory yearstudents, 28.1% were first-year students, 20.5% were second-year students, 11.6% were third-year students, 8.2% were fourth-year students, and 2.4% were graduate students.	NA	NA	NA	NA	NA	A,C	Turkey			Europe
Erdur-Baker et al.,	2006	1	Yes	Yes	Yes	Yes	Yes	Yes	Yes	Yes	Yes	Include		8981 students	65.6%	Most of the sample was 20 years old or younger	5.5 % were African American, 4.6% were Asian American, 8.4% were Hispanic American, 8.4% were Alaskan/Native American, 77.1% were White, 4.1% were international students	Most of the sample was undegraduated	NA	NA	NA	NA	NA	A	USA			Oceania
Hwang et al.,	2014	5	Yes	Yes	Yes	Yes	Yes	No	No	Yes	Yes	Include		834 international students	63.55%	NA	The majority (n = 396) describing themselves as Asian or Pacific Islander. Others identified themselves as White (n = 158), “other” (n = 113), or Hispan-ic/Latino (n = 87), multiracial (n = 10) or biracial (n = 5).	Most (n = 454) were participating in Graduate education at either the Ph.D. (n = 360) or Master’s (n = 94) level. Undergrad­uates (n= 259) were spread across years of education from first-year (n = 22), sophomore (n = 55), junior (n = 65), and senior (n =117).	NA	Most reported that they were single (n = 433), followed by married (n = 167) or partnered (n = 85), divorced (n = 30) or never married (n = 59)	NA	NA	NA	B (use of counseling services)	USA			North america	2	2			2
Hyun et al.,	2006	1	Yes	Yes	Yes	Yes	Yes	Yes	Yes	Yes	No	Include		3121 students	53.3%	28.8 years (SD =5.2)	55% were White, 14.5% were Asian, 3.8% were Hispanic, 1.5% were African-American, 18.1% were international students, and 7.7% classified their ethnicity as other.	68% were doctoral students, 22.2% were master's degree students and 8.7% were working towards professional degrees	The greatest percentage of students represented the science and enginerring disciplines	The highest proportion of students were single	NA	NA	NA	A,B (use of counseling services) and C	USA			South america	1
Tidwell & Hanassab	2007	2 ; 5	YES	YES	YES	YES	YES	NO	NO	YES	YES	INCLUDE		640 international students	42.3%	27 years	327 (52%) students from Asia (China, Taiwan, Korea, Hong Kong, etc), 158(25%) from Europe (Italy, France, England, Germany, etc), excluding Canada,62 (10%) from Americas (Mexico, Argentina, Brazil), 39 (6%) from SoutheastAsia (Indonesia, Malaysia, Vietnam, Singapore), 27 (4%) from the Middle East(Turkey, Israel, Iran). Fourteen (2%) student respondents were from Canada,7 (1%) from Oceania (Austra…	23.8% bachelor, 24.6% masters, 52.3% doctorate	42% (n=248) science related fields, 39% (n=228) social sciences, 10%(N=60) humanities and 7.5% (n=44) professional schools.	74% (n=459) single, 25% (n=156) married, and 1% (n=4) divorced	NA	NA	NA	A: needs and concers and life changes	USA
Williamson et al.	1935	2	YES	YES	YES	YES	YES	NO	NO	YES	NA	INCLUDE		371 students	57.1%	unclear	NA	287 freshmen, 69 sophomores, 12 juniors, and 3 seniors	unclear	unclear	individual counselling	2.8 sessions on avarage per student	unclear	B	USA
Yang et al.	2020	1	YES	NO	NO	NO	YES	YES	YES	NO	NA	INCLUDE		112 students	45.54%	unclear	chinese	49.11% freshmen, 31.25% ophomores, 19.64% junior students	science and engineering, arts and other subjects.	unclear	NA	NA	NA	A: mental health and psychological symptoms	China
Zaman	1996	1	YES	YES	NO	YES	YES	NO	NO	YES	NA	INCLUDE		60 students	0.55	unclear	pakistani	undergraduate students (27% were in their 1st year, 35% were in their 2nd year, and 38% were in their clinical years)	medical studies	none was married	counselling	unclear	unclear	A: mental health and psychological symptoms	Pakistan

## Sheet: QUALITATIVE
Author	Year	TOPIC	1. Is there congruity between the stated philosophical perspective and the research methodology?	2. Is there congruity between the research methodology and the research question or objectives?	3. Is there congruity between the research methodology and the methods used to collect data?	4. Is there congruity between the research methodology and the representation and analysis of data?	5. Is there congruity between the research methodology and the interpretation of results?	6. Is there a statement locating the researcher culturally or theoretically?	7. Is the influence of the researcher on the research, and vice- versa, addressed?	8. Are participants, and their voices, adequately represented?	9. Is the research ethical according to current criteria or, for recent studies, and is there evidence of ethical approval by an appropriate body?	10. Do the conclusions drawn in the research report flow from the analysis, or interpretation, of the data?	Overall appraisal	Comments	Sample size	Gender (female percentages)	Mean age (SD)	ethnicity	university status	field of study	marital status	type of intervention	lenght of intervention	type of counsellor	Outcome measures	Study Location					TOPIC1	TOPIC2	TOPIC3	TOPIC4	TOPIC5	TOPIC6	TOPIC7
Dederichs et al.,	2020	1	Yes	Yes	Yes	Yes	Yes	Yes	No	Yes	Yes	Yes	INCLUDE		71 students	78.87%	23.71 years (SD=3.50)	NA	NA	Medical student		focus group	NA	NA	B (students' perspectives)	Germany				Africa
Fang et al.,	2018	1; 4	Yes	Yes	Yes	Yes	Yes	Yes	No	Yes	Yes	Yes	INCLUDE		22 counsellors and 33 students	86.4% and 93.9%	30.8 years and 23 years	NA	undergraduate	NA	NA	text-based online counselling	NA	student counsellors undertaking an eight-month internship	B (students' experiences)	Canada				Asia	2	1				1
McLennan & Sutton	2005	1	YES	YES	YES	YES	YES	NO	NO	unclear	NO	YES	INCLUDE		34 students	61.76%	unclear	NA	undergraduate	veterinary	NA	focus group	NA	NA	b, c: attitudes toward counselling, stress factors	Australia				Europe	1					1
Ning et al.	2022	1	YES	YES	YES	YES	YES	YES	YES	YES	YES	NO	INCLUDE		147 students	0.62	unclear	chinese	NA	NA	NA	focus group	NA	NA	b: attitudes toward help-seekingand mental health counseling	China				Oceania	1
Patrzek et al.	2012	6	YES	YES	YES	YES	YES	YES	NO	YES	NO	YES	INCLUDE		12 counsellors	n=9	46.33 years (SD= 9.08)	unclear	employed by university counselling services and had regular contact with students of diverse sex, age, and studysubjects. They all held university degrees	On average, they had worked as counsellors for 11.27 years (SD08.92)	NA	individual and in group counselling	NA	variety of counselling orientations: client-centered [n=5], systemic [n=2], solution-oriented [n=2], cognitive-behavioural[n=1], narrative [n=1])	d: antecents and consequences of academic procrastination	Germany				North america	1		1	1	1
Peykari et al.	2011	1; 2; 6	YES	YES	YES	YES	YES	YES	NO	YES	YES	YES	INCLUDE		unclear: 5-8 participants for each group	nearly 50%	NA	unclear	participants with different positions (students and key persons/managers).	NA	NA	focus group	unclear	the moderator was the main researcher and the observer and notetakers were trained persons who had related experience.	b: students' need for students counseling centers, successes and limitations of student counseling centers, student counseling services priorities, and suggestions for service promotion	Iran				South america
Prasath et al.	2022	3 ; 5	YES	YES	YES	YES	YES	YES	YES	YES	YES	NO	INCLUDE		6 international students	n=2	age range 20-34	4 Asian, 1 Central American, and 1 African.	5 undergraduates, 1 graduate	NA	NA	strength-based support group called the International SuperHERO	8 weeks (seven 2 hour-sessions on campus and one on a weekend retreat)	group facilitators were three master’s level counseling students under the supervision of a foreign-born counselor educator in a CACREP-accredited counseling program	a: personal strenghts and weel-being	USA

## Sheet: CASE REPORT
Author	Year	TOPIC	Were patient’s demographic characteristics clearly described?	Was the patient’s history clearly described and presented as a timeline?	Was the current clinical condition of the patient on presentation clearly described?	Were diagnostic tests or assessment methods and the results clearly described?	Was the intervention(s) or treatment procedure(s) clearly described?	Was the post-intervention clinical condition clearly described?	Were adverse events (harms) or unanticipated events identified and described?	Does the case report provide takeaway lessons?	Overall appraisal	Comments	Sample size	Gender (percentage females)	mean age	ethnicity	university status	field of study	marital status	type of intervention	lenght of intervention	type of counsellor	Outcome measures	Study Location
Menozzi et al.	2016	1; 2	NO	NO	NO	NO	NO	NO	YES	unclear	INCLUDE		2 cases	1	23 years	unclear	master's degree	unclear	NA	psychodynamic counselling	4 sessions + 1 three-months follow-up	an expert psychotherapist	a; c: emotional dysregulation	Italy				TOPIC1	TOPIC2
Lanman	1994	1, 2	NO	NO	NO	NO	NO	NO	YES	unclear	INCLUDE		3 cases	33.33%	unclear	unclear	unclear	unclear	unclear	brief Psychoanalytic oriented counselling	unclear (two or three consultations,sometimesa seriesof weekly sessionsfor perhapsa term, rarely longer)	an expert psychotherapist	a; c: mental health, helpseeking behaviors and attitudes	UK			Africa
																											Asia
																											Europe	2	2
																											Oceania
																											North america
																											South america
